# Supplementary material for: TIGIT-related transcriptome profile and its association with tumor immune microenvironment in breast cancer
Source: Biosci Rep. 2021 Mar 24;41(3):BSR20204340. doi: 10.1042/BSR20204340 (PMC7990089; doi:10.1042/BSR20204340)
Supplement: Supplementary Tables S1-S4 [file BSR-2020-4340_supp.zip]

Archive with 4 entries (4 files):
- BSR-2020-4340_suppS1.xlsx
- BSR-2020-4340_suppS2.xlsx
- BSR-2020-4340_suppS3.xlsx
- BSR-2020-4340_suppS4.xlsx
