# Supplementary material for: TIGIT-related transcriptome profile and its association with tumor immune microenvironment in breast cancer
Source: Biosci Rep. 2021 Mar 24;41(3):BSR20204340. doi: 10.1042/BSR20204340 (PMC7990089; doi:10.1042/BSR20204340)
Supplement: Supplementary Tables S1-S4 [file BSR-2020-4340_supp.zip › BSR-2020-4340_suppS1.xlsx]

## Sheet: Sheet1
Table S1 The group information of TCGA and METABRIC
TCGA group information			METABRIC group information
Overall			Overall
(N=1090)			(N=1904)
PAM50			CLAUDIN_SUBTYPE
Basal	190 (17.4%)		Basal	199 (10.5%)
Her2	82 (7.5%)		claudin-low	199 (10.5%)
LumA	563 (51.7%)		Her2	220 (11.6%)
LumB	215 (19.7%)		LumA	679 (35.7%)
Normal	40 (3.7%)		LumB	461 (24.2%)
Non-TNBC	863 (79.2%)		NC	6 (0.3%)
TNBC	177 (16.2%)		Normal	140 (7.4%)
Unknown	50 (4.6%)		GRADE
			1	165 (8.7%)
			2	740 (38.9%)
			3	927 (48.7%)
			Unknown	72 (3.8%)
