# Supplementary material for: TIGIT-related transcriptome profile and its association with tumor immune microenvironment in breast cancer
Source: Biosci Rep. 2021 Mar 24;41(3):BSR20204340. doi: 10.1042/BSR20204340 (PMC7990089; doi:10.1042/BSR20204340)
Supplement: Supplementary Tables S1-S4 [file BSR-2020-4340_supp.zip › BSR-2020-4340_suppS2.xlsx]

## Sheet: Table S1
Table S2 Genes correlated with TIGIT in TCGA cohort
	symbol	correlation	pvalue
1	TIGIT	1	0
2	SIRPG	0.950706	0
3	ICOS	0.939413	0
4	CD2	0.938069	0
5	IL2RG	0.927604	0
6	SH2D1A	0.926281	0
7	CD96	0.925356	0
8	SLA2	0.919391	0
9	CD3E	0.91901	0
10	LCK	0.916993	0
11	PYHIN1	0.912964	0
12	CD3G	0.912646	0
13	CD5	0.91235	0
14	ITK	0.912149	0
15	SLAMF6	0.910532	0
16	CTLA4	0.90959	0
17	SLAMF1	0.908967	0
18	LTA	0.908796	0
19	CD3D	0.908767	0
20	PTPN7	0.906638	0
21	CD247	0.904201	0
22	CXCR3	0.900101	0
23	UBASH3A	0.897676	0
24	GBP5	0.896806	0
25	SNX20	0.895442	0
26	CXCR6	0.89346	0
27	SIT1	0.892712	0
28	ZBED2	0.889695	0
29	ZNF831	0.888088	0
30	TRAT1	0.887542	0
31	CXCL9	0.88671	0
32	BTLA	0.885493	0
33	FCRL3	0.881619	0
34	FOXP3	0.879799	0
35	TBX21	0.878752	0
36	SP140	0.876558	0
37	CCR5	0.873717	0
38	CD27	0.872623	0
39	CCL5	0.870252	0
40	IL12RB1	0.869957	0
41	CD48	0.869796	0
42	GZMA	0.869372	0
43	SAMD3	0.86928	0
44	SPOCK2	0.868484	0
45	LY9	0.867741	0
46	IKZF1	0.865801	0
47	GPR171	0.85918	0
48	TNFRSF9	0.858726	0
49	PRF1	0.856121	0
50	TIFAB	0.854974	0
51	PRKCB	0.854956	0
52	CRTAM	0.853904	0
53	GZMK	0.853441	0
54	SLAMF7	0.852683	0
55	CD8A	0.852347	0
56	PDCD1	0.850719	0
57	EOMES	0.847943	0
58	CD6	0.846401	0
59	PTPRC	0.845949	0
60	NKG7	0.845367	0
61	CD38	0.845052	0
62	FASLG	0.844555	0
63	C16orf54	0.844348	0
64	SLFN12L	0.843604	0
65	ICAM3	0.843397	0
66	IL2RB	0.839815	0
67	BIN2	0.837591	0
68	PLA2G2D	0.836375	0
69	GPR174	0.835967	0
70	SASH3	0.834973	0
71	CST7	0.834734	0
72	GFI1	0.834401	0
73	THEMIS	0.834199	0
74	GZMB	0.83366	0
75	IDO1	0.832385	0
76	IL2RA	0.831342	0
77	SCML4	0.830922	0
78	TESPA1	0.828822	0
79	CD226	0.828385	0
80	SPN	0.828375	0
81	ZAP70	0.82764	0
82	CD7	0.827112	0
83	IFNG	0.823873	0
84	LCP2	0.822596	0
85	TRAF3IP3	0.822326	0
86	PLEK	0.82224	0
87	IRF4	0.82156	0
88	STAT4	0.820886	0
89	CD53	0.819234	0
90	AIM2	0.819034	0
91	MAP4K1	0.81828	0
92	CD52	0.817798	0
93	ARHGAP25	0.817174	0
94	JAK3	0.815675	0
95	IL21R	0.815261	0
96	CCR7	0.815198	0
97	CCR4	0.815141	0
98	PRKCQ	0.8137	0
99	IL12B	0.812635	0
100	IL10RA	0.811916	0
101	PARP15	0.811069	0
102	CD40LG	0.810709	0
103	TNFSF14	0.809696	0
104	LAX1	0.80834	0
105	IL18RAP	0.807482	0
106	FYB1	0.804945	0
107	NCR3	0.803387	0
108	LAMP3	0.803021	0
109	CLNK	0.802909	0
110	CCR2	0.802669	0
111	IKZF3	0.801018	0
112	TMC8	0.798946	0
113	EVI2B	0.794625	0
114	CTSW	0.794227	0
115	ARHGAP9	0.794113	0
116	KLHL6	0.793473	0
117	S1PR4	0.792307	0
118	PTPN22	0.792268	0
119	IL7R	0.791651	0
120	IL18BP	0.791194	0
121	GBP4	0.790726	0
122	SELL	0.78998	0
123	XCL2	0.788296	0
124	SLAMF8	0.787148	0
125	CD37	0.785538	0
126	TAGAP	0.783533	0
127	CD8B	0.783136	0
128	TNIP3	0.783089	0
129	GRAP2	0.783021	0
130	PDCD1LG2	0.781707	0
131	TOX	0.780208	0
132	GPR18	0.779918	0
133	CXCL11	0.779902	0
134	JAML	0.779283	0
135	CSF2RB	0.778307	0
136	P2RY10	0.778301	0
137	CXCL10	0.778066	0
138	CCR8	0.777597	0
139	GBP1	0.776689	0
140	IRF8	0.776142	0
141	CD4	0.775653	0
142	ZC3H12D	0.773901	0
143	XCL1	0.773476	0
144	DOK2	0.772389	0
145	DOCK2	0.771405	0
146	ZNF683	0.771191	0
147	ZNF80	0.770177	0
148	TTC24	0.770089	0
149	ARHGAP30	0.768876	0
150	APOBEC3H	0.768551	0
151	NLRC5	0.76829	0
152	PSTPIP1	0.768226	0
153	LPXN	0.768082	0
154	SPIB	0.768077	0
155	NCKAP1L	0.767031	0
156	CD244	0.767019	0
157	P2RY8	0.766323	0
158	ARHGAP15	0.765905	0
159	SAMSN1	0.76583	0
160	HLA-DRA	0.764672	0
161	TNFRSF1B	0.764251	0
162	SSTR3	0.764181	0
163	HLA-DQA1	0.762248	0
164	TNFRSF8	0.762054	0
165	FAM78A	0.76146	0
166	CD28	0.76004	0
167	GNLY	0.759892	0
168	LYZ	0.759522	0
169	WAS	0.75902	0
170	MS4A1	0.758586	0
171	AOAH	0.756465	0
172	CIITA	0.754539	0
173	HLA-DMB	0.754534	0
174	TNFSF13B	0.754436	0
175	OR2I1P	0.753968	0
176	CARD11	0.753495	0
177	TCL1A	0.753189	0
178	KLRD1	0.75195	0
179	CYTIP	0.751935	0
180	LTB	0.74998	0
181	KCNA3	0.749654	0
182	KLRB1	0.748418	0
183	ACAP1	0.7484	0
184	GZMH	0.748199	0
185	CORO1A	0.743893	0
186	HCLS1	0.742885	0
187	NUGGC	0.742608	0
188	XCR1	0.742438	0
189	ZBP1	0.741641	0
190	FCRLA	0.741424	0
191	C11orf21	0.741203	0
192	GZMM	0.740523	0
193	HLA-DOB	0.740458	0
194	ITGB7	0.73951	0
195	FGD2	0.739368	0
196	RASAL3	0.739239	0
197	MEI1	0.73901	0
198	CALHM6	0.737985	0
199	FCRL6	0.737932	0
200	IPCEF1	0.737629	0
201	BCL11B	0.737058	0
202	CD200R1	0.736984	0
203	SCIMP	0.736769	0
204	CTSS	0.736671	0
205	WDFY4	0.735468	0
206	CD79A	0.735415	0
207	BTK	0.735101	0
208	CD19	0.734928	0
209	MAL	0.734866	0
210	NLRC3	0.734766	0
211	SLA	0.733162	0
212	LILRB2	0.732499	0
213	SRGN	0.73218	0
214	APOBEC3G	0.731695	0
215	NCR1	0.730694	0
216	TBC1D10C	0.730041	0
217	FMNL1	0.729732	0
218	PLAC8	0.729296	0
219	TLR8	0.726931	0
220	CCL4	0.726796	0
221	PIK3CD	0.725736	0
222	EPSTI1	0.725544	0
223	CD69	0.724034	0
224	LAIR2	0.723991	0
225	PATL2	0.723622	0
226	LAG3	0.723377	0
227	UBD	0.723055	0
228	NCF1	0.722984	0
229	STAP1	0.722921	0
230	MPEG1	0.721114	0
231	FERMT3	0.720881	0
232	RUNX3	0.720209	0
233	GIMAP4	0.720058	0
234	TFEC	0.719802	0
235	SH2D2A	0.719561	0
236	FCRL5	0.719478	0
237	AKNA	0.71874	0
238	CD74	0.718702	0
239	FUT7	0.716742	0
240	POU2AF1	0.716514	0
241	BCL2A1	0.713992	0
242	ASB2	0.713172	0
243	ADAMDEC1	0.713091	0
244	GTSF1L	0.712782	0
245	IDO2	0.712568	0
246	LILRB1	0.712085	0
247	WNT10A	0.711887	0
248	TNFAIP3	0.711797	0
249	IL16	0.711007	0
250	CLEC4C	0.710634	0
251	FCRL2	0.709998	0
252	DTHD1	0.708999	0
253	WIPF1	0.708807	0
254	HLA-DOA	0.708701	0
255	GAB3	0.708467	0
256	CNR2	0.708326	0
257	SAMHD1	0.707965	0
258	TRAF1	0.707609	0
259	MYO1G	0.706717	0
260	CD86	0.706563	0
261	FCRL1	0.705607	0
262	BANK1	0.704105	0
263	TREML2	0.703454	0
264	INPP5D	0.702584	0
265	CD274	0.701888	0
266	HLA-DMA	0.701841	0
267	GPR183	0.70177	0
268	FGL2	0.701626	0
269	HLA-E	0.700087	0
270	NCF4	0.698877	0
271	POU2F2	0.698514	0
272	KIR2DL4	0.697624	0
273	CD72	0.697341	0
274	SERPINB9	0.697237	0
275	RCSD1	0.697108	0
276	SELPLG	0.696932	0
277	CD40	0.696496	0
278	IL18R1	0.696292	0
279	HLA-DPB1	0.69543	0
280	PIK3R5	0.694878	0
281	CXCR5	0.694759	0
282	LGALS2	0.694751	0
283	CXorf21	0.694373	0
284	HLA-DPA1	0.693313	0
285	CD300LF	0.692851	0
286	ABCD2	0.692814	0
287	LAIR1	0.692644	0
288	BIRC3	0.690539	0
289	CXCL13	0.689579	0
290	HLA-DRB1	0.689067	0
291	MS4A6A	0.688517	0
292	CCL13	0.688427	0
293	PARVG	0.688176	0
294	TRABD2A	0.687084	0
295	PSMB9	0.687057	0
296	SLC12A3	0.68618	0
297	APBB1IP	0.68534	0
298	CLEC6A	0.685186	0
299	CARD17	0.683968	0
300	GNGT2	0.683908	0
301	FCN1	0.683165	0
302	FGR	0.683076	0
303	GIMAP5	0.682162	0
304	CLIC2	0.681445	0
305	ITGAL	0.680693	0
306	GMFG	0.680443	0
307	IRF1	0.678778	0
308	LRMP	0.678403	0
309	EBI3	0.676547	0
310	IL15RA	0.676026	0
311	CLEC4A	0.675878	0
312	BLK	0.675805	0
313	PAX5	0.6747	0
314	RASSF4	0.674607	0
315	PIK3AP1	0.674452	0
316	MYO1F	0.673832	0
317	VNN2	0.673766	0
318	CLEC12A	0.672317	0
319	ITGB2	0.672105	0
320	CYBB	0.670934	0
321	TMIGD2	0.670926	0
322	GIMAP7	0.670875	0
323	HCST	0.670456	0
324	SLCO5A1	0.669957	0
325	LAPTM5	0.667944	0
326	KCNJ10	0.667942	0
327	KLRC1	0.667904	0
328	MNDA	0.667731	0
329	CCL19	0.667524	0
330	CYTH4	0.667125	0
331	GPR55	0.666175	0
332	TRPV2	0.666018	0
333	CD79B	0.665476	0
334	PTAFR	0.665003	0
335	C1orf162	0.664528	0
336	IL21	0.664232	0
337	KCNAB2	0.664003	0
338	GPR65	0.663402	0
339	PIM2	0.662979	0
340	ADGRG5	0.662939	0
341	RIPOR2	0.661749	0
342	TMEM150B	0.660736	0
343	KLRK1	0.660699	0
344	IGSF6	0.660647	0
345	RGS18	0.660032	0
346	LILRB4	0.659426	0
347	THEMIS2	0.659357	0
348	EVI2A	0.658846	0
349	IL4I1	0.6586	0
350	STX11	0.658443	0
351	CLEC7A	0.657932	0
352	RAC2	0.657826	0
353	ADA2	0.657725	0
354	LIMD2	0.657402	0
355	TNFRSF13B	0.657387	0
356	PNOC	0.657163	0
357	CARD16	0.656739	0
358	RAB33A	0.656545	0
359	CD1B	0.656045	0
360	TNFAIP8L2	0.655857	0
361	CLEC10A	0.655425	0
362	F5	0.654868	0
363	FPR3	0.654359	0
364	TNFAIP8	0.654178	0
365	CR1L	0.654133	0
366	SLC7A7	0.65324	0
367	VCAM1	0.65299	0
368	CLEC4E	0.652941	0
369	SIGLEC10	0.652814	0
370	CLECL1	0.652668	0
371	KIR3DL2	0.652443	0
372	IL9R	0.652359	0
373	TRIM22	0.651007	0
374	IL32	0.650256	0
375	B2M	0.650086	0
376	LST1	0.649128	0
377	C1QB	0.648628	0
378	TAP1	0.648529	0
379	HLA-DQB1	0.648409	0
380	HVCN1	0.648387	0
381	C1QA	0.648313	0
382	BTN3A3	0.648253	0
383	CTSC	0.647914	0
384	TLR10	0.64716	0
385	CD84	0.646678	0
386	AGAP2	0.646114	0
387	TAP2	0.645209	0
388	SOCS1	0.645128	0
389	BTN3A1	0.644657	0
390	CXorf65	0.644194	0
391	IL10	0.641448	0
392	CASP1	0.641441	0
393	SLC9A9	0.640223	0
394	IL15	0.63992	0
395	VAV1	0.63973	0
396	TNFRSF17	0.638953	0
397	BEND4	0.638522	0
398	LCP1	0.637715	0
399	AIF1	0.636967	0
400	PLCB2	0.636278	0
401	LILRB3	0.634755	0
402	IL12RB2	0.634542	0
403	ARRDC5	0.633741	0
404	CD83	0.633634	0
405	KIF21B	0.632611	0
406	PPP1R16B	0.631263	0
407	CD80	0.63074	0
408	TLDC2	0.629931	0
409	APOL1	0.628776	0
410	CR1	0.628721	0
411	ADGRE5	0.628457	0
412	HCK	0.628138	0
413	IGLL5	0.627733	0
414	LYN	0.627674	0
415	TXK	0.627466	0
416	TNFSF8	0.624436	0
417	C1QC	0.62409	0
418	PTGER4	0.623019	0
419	BTN3A2	0.622895	0
420	CASS4	0.622676	0
421	SPI1	0.622542	0
422	MS4A4A	0.621985	0
423	XIRP1	0.620857	0
424	CD180	0.620586	0
425	NLRP7	0.620582	0
426	KLRG1	0.620488	0
427	NCF2	0.62032	0
428	KBTBD8	0.620169	0
429	HLA-F	0.617923	0
430	MCOLN2	0.616119	0
431	CSF2RA	0.615705	0
432	FLI1	0.615578	0
433	SEL1L3	0.614606	0
434	C15orf53	0.614247	0
435	STAT1	0.613674	0
436	HSD11B1	0.613278	0
437	PIK3CG	0.61281	0
438	CEACAM21	0.612678	0
439	TMEM273	0.611454	0
440	CPVL	0.610683	0
441	CLEC4D	0.610253	0
442	KLRC4-KLRK1	0.609633	0
443	APOL3	0.609426	0
444	CCR1	0.60942	0
445	HAPLN3	0.607878	0
446	FCER2	0.607568	0
447	ITGAX	0.60719	0
448	SLFN14	0.606964	0
449	PLA2G7	0.60643	0
450	RNASE6	0.606206	0
451	CELF2	0.605513	0
452	CCL17	0.605108	0
453	SLC24A4	0.604913	0
454	GPSM3	0.604767	0
455	CCDC141	0.604554	0
456	DOK3	0.603906	0
457	ST8SIA4	0.603631	0
458	SLC15A3	0.603431	0
459	CCL8	0.601716	0
460	FAM129C	0.601449	0
461	FCER1G	0.601227	0
462	HLA-B	0.599825	0
463	CCL22	0.598549	0
464	DPEP2	0.598425	0
465	APOBEC3C	0.598024	0
466	GTSF1	0.597937	0
467	CD1E	0.597352	0
468	IL2	0.597122	0
469	PLEKHO2	0.596845	0
470	IFI16	0.596841	0
471	APOL6	0.596789	0
472	WARS	0.596638	0
473	MILR1	0.596561	0
474	CAMK4	0.595619	0
475	HTRA4	0.595543	0
476	LILRA4	0.5954	0
477	SEMA4D	0.595171	0
478	LY96	0.594947	0
479	HAVCR2	0.594813	0
480	P2RY14	0.594763	0
481	CARMIL2	0.594547	0
482	PRDM1	0.593464	0
483	HSF5	0.592088	0
484	CASP10	0.591251	0
485	NPFFR1	0.590925	0
486	RTP5	0.590397	0
487	GPR31	0.589498	0
488	P2RY6	0.589425	0
489	RASGRP2	0.589123	0
490	INSL3	0.588858	0
491	CR2	0.587401	0
492	IL1R2	0.586904	0
493	LILRA5	0.586811	0
494	DAZL	0.586476	0
495	COTL1	0.584859	0
496	CCL2	0.583846	0
497	TMEM156	0.58351	0
498	P2RX1	0.583094	0
499	TOX2	0.582856	0
500	MFNG	0.582085	0
501	ACSL5	0.582019	0
502	P2RX5	0.581578	0
503	FYN	0.580879	0
504	MLKL	0.580666	0
505	VPREB3	0.580651	0
506	APOBEC3D	0.580247	0
507	RASSF2	0.579881	0
508	NLRC4	0.579439	0
509	FPR2	0.579303	0
510	CMKLR1	0.578507	0
511	NPL	0.578256	0
512	ETV7	0.57788	0
513	PRDM8	0.576507	0
514	TIMD4	0.576433	0
515	FOXB1	0.576246	0
516	SIRPB2	0.576138	0
517	C2	0.575816	0
518	CYSLTR2	0.575393	0
519	PPP2R2B	0.57499	0
520	SH2D1B	0.574955	0
521	LGALS9	0.574549	0
522	TNFRSF13C	0.574261	0
523	HLA-DRB5	0.573826	0
524	RASGEF1B	0.573028	0
525	GIMAP1	0.572377	0
526	PAG1	0.571971	0
527	RASSF5	0.571828	0
528	COL4A4	0.571661	0
529	TSPAN32	0.57149	0
530	IL7	0.571463	0
531	ABI3	0.571389	0
532	PTGDS	0.571038	0
533	APOBEC3A	0.570325	0
534	CCL18	0.569775	0
535	SAMD9L	0.568662	0
536	TSHR	0.568177	0
537	C1S	0.568149	0
538	TRIM69	0.567652	0
539	C3	0.566887	0
540	GIMAP2	0.56653	0
541	KIR3DL1	0.565335	0
542	HLA-DQB2	0.565026	0
543	CCDC69	0.564314	0
544	DOCK8	0.563478	0
545	NRROS	0.563331	0
546	CLEC2D	0.563245	0
547	CEACAM4	0.562846	0
548	C5orf58	0.562657	0
549	SIGLEC7	0.561902	0
550	DNAJC5B	0.561442	0
551	MARCH1	0.56093	0
552	COL6A5	0.560725	0
553	SPIC	0.560647	0
554	ITPRIPL1	0.560143	0
555	ANKRD44	0.560062	0
556	FAM20A	0.559954	0
557	STK17B	0.559877	0
558	PPP1R18	0.559596	0
559	SEPT1	0.559357	0
560	GIMAP6	0.556221	0
561	SIRPB1	0.556049	0
562	VSIR	0.555863	0
563	PTCRA	0.555826	0
564	NFAM1	0.555766	0
565	IFI30	0.554597	0
566	MRC1	0.554486	0
567	ASGR2	0.553789	0
568	CREB3L3	0.553518	0
569	CD1D	0.552852	0
570	FLVCR2	0.55212	0
571	PTGDR	0.551553	0
572	IL18	0.551029	0
573	SUCNR1	0.550716	0
574	HLA-A	0.550435	0
575	ETS1	0.549902	0
576	CD33	0.548	0
577	NMI	0.547743	0
578	RUFY4	0.547418	0
579	UTS2	0.546964	0
580	CHST11	0.546894	0
581	TYROBP	0.546775	0
582	GRAMD1B	0.546731	0
583	PILRA	0.546001	0
584	GLIPR2	0.545393	0
585	STAMBPL1	0.54537	0
586	KIR2DL3	0.544564	0
587	DOCK11	0.544427	0
588	CLEC17A	0.543665	0
589	GBP6	0.543628	0
590	IL26	0.542861	0
591	JAKMIP1	0.542149	0
592	HMSD	0.541815	0
593	ZBTB32	0.541772	0
594	CD163	0.54163	0
595	PLEKHO1	0.540908	0
596	IGFLR1	0.540345	0
597	SNAI3	0.539643	0
598	CD1C	0.53946	0
599	MIXL1	0.539327	0
600	GPA33	0.539079	0
601	FXYD2	0.538737	0
602	PIK3R6	0.538444	0
603	CASP5	0.538326	0
604	PLCL2	0.538303	0
605	LSP1	0.538157	0
606	DUSP2	0.537992	0
607	LAP3	0.53751	0
608	DNAH8	0.537192	0
609	CCR6	0.536999	0
610	GP1BA	0.536518	0
611	STK17A	0.536302	0
612	CDHR1	0.536293	0
613	RGL4	0.535808	0
614	CD101	0.535686	0
615	UBASH3B	0.535454	0
616	IFNAR2	0.535078	0
617	BATF2	0.534215	0
618	SLFN11	0.53413	0
619	PLA1A	0.53382	0
620	NABP1	0.533483	0
621	GBP2	0.532361	0
622	JCHAIN	0.531886	0
623	GLT1D1	0.531819	0
624	POU3F1	0.531501	0
625	ELMO1	0.531257	0
626	MX2	0.530933	0
627	MYH6	0.530001	0
628	LRRC25	0.52986	0
629	ACOD1	0.529615	0
630	TOGARAM2	0.529559	0
631	IL23R	0.529513	0
632	BCL2L14	0.528018	0
633	SERPING1	0.527171	0
634	GIMAP8	0.526924	0
635	SIGLEC1	0.526161	0
636	DPPA4	0.5255	0
637	EMILIN2	0.525296	0
638	TCF7	0.524955	0
639	C3AR1	0.523909	0
640	CLEC2B	0.523829	0
641	CPNE5	0.523763	0
642	GPR25	0.522371	0
643	MSL3	0.521669	0
644	HK3	0.521572	0
645	ADGRE2	0.521558	0
646	LAT2	0.520568	0
647	KLRC4	0.520519	0
648	SLCO2B1	0.520455	0
649	CXCR4	0.52009	0
650	BTN1A1	0.520083	0
651	BATF3	0.519933	0
652	TEX11	0.518406	0
653	STK10	0.517934	0
654	RUBCNL	0.51767	0
655	TMEM140	0.517388	0
656	HLA-DQA2	0.51718	0
657	CFP	0.517173	0
658	ZNF804A	0.51561	0
659	FCGR2B	0.515495	0
660	ICAM1	0.515013	0
661	NLRP3	0.514402	0
662	RHOF	0.514374	0
663	SH3KBP1	0.514221	0
664	SOD2	0.512721	0
665	P2RX7	0.512349	0
666	PDE3B	0.512306	0
667	SH3BP1	0.511311	0
668	KLHDC7B	0.510976	0
669	C1R	0.510788	0
670	SEPT6	0.510546	0
671	FAM49A	0.510494	0
672	FAS	0.510342	0
673	CSF1R	0.510179	0
674	BTN2A2	0.51002	0
675	KIR2DL1	0.509727	0
676	CCRL2	0.507851	0
677	XAF1	0.507542	0
678	CCL4L2	0.506506	0
679	AICDA	0.506389	0
680	SHD	0.506234	0
681	IFI44L	0.504882	0
682	ITIH1	0.504859	0
683	LRRC8C	0.504528	0
684	CD209	0.504522	0
685	GNG2	0.504486	0
686	LGMN	0.504411	0
687	CASP4	0.504205	0
688	HS3ST3B1	0.50384	0
689	GPR15	0.502976	0
690	RAP2B	0.502604	0
691	IFI44	0.501964	0
692	FCGR1A	0.501845	0
693	COL19A1	0.500054	0
694	SIGLEC14	0.499893	0
695	ITGA4	0.499718	0
696	RARRES1	0.49862	0
697	FCGR3A	0.498584	0
698	CHST2	0.49856	0
699	GPR150	0.498386	0
700	HPSE	0.497031	0
701	ITGAD	0.496565	0
702	BHLHE22	0.496365	0
703	VAMP5	0.496017	0
704	IL22RA2	0.495933	0
705	CD300A	0.495927	0
706	ENTHD1	0.495851	0
707	ANXA2R	0.495734	0
708	CD300E	0.495343	0
709	FUT4	0.495276	0
710	ANKRD55	0.495067	0
711	VNN1	0.493615	0
712	ARRB2	0.493569	0
713	TCN2	0.493509	0
714	DAPK1	0.493438	0
715	FNBP1	0.493388	0
716	P2RY13	0.493078	0
717	CCL23	0.491944	0
718	TLR1	0.491882	0
719	SLC1A3	0.491779	0
720	TDRD6	0.491325	0
721	ADAM19	0.490755	0
722	TLR4	0.489854	0
723	PSMB10	0.488915	0
724	CCND2	0.488556	0
725	MYO7A	0.488532	0
726	KLRF1	0.487927	0
727	CFLAR	0.487783	0
728	SELE	0.487393	0
729	MCF2L2	0.486915	0
730	APOC1	0.486853	0
731	ANKRD33B	0.486588	0
732	AMPD1	0.486504	0
733	STAT2	0.486043	0
734	PIM1	0.485913	0
735	KCNA2	0.48555	0
736	ADAM28	0.485526	0
737	MEP1A	0.484949	0
738	CARD6	0.484805	0
739	RASGRP3	0.484668	0
740	ECEL1	0.484629	0
741	IGF2BP3	0.484171	0
742	DERL3	0.484054	0
743	CCL11	0.483976	0
744	TNFRSF4	0.483747	0
745	LILRB5	0.483468	0
746	IFIT3	0.483233	0
747	CERKL	0.483166	0
748	CCDC88B	0.482843	0
749	WNT1	0.481624	0
750	TMEM71	0.481373	0
751	ARL4C	0.481285	0
752	KLHL34	0.481039	0
753	PTPRO	0.48094	0
754	RIN3	0.480024	0
755	NFATC2	0.479367	0
756	TLR7	0.479321	0
757	TVP23A	0.479068	0
758	ADA	0.478679	0
759	ART3	0.478581	0
760	SYK	0.478206	0
761	FCGR1B	0.477686	0
762	CLEC9A	0.477475	0
763	TGM2	0.477032	0
764	SOWAHD	0.476552	0
765	RHEX	0.476362	0
766	C19orf38	0.475883	0
767	HEATR9	0.475873	0
768	RFTN1	0.475872	0
769	PARP14	0.475708	0
770	LY86	0.475647	0
771	ST8SIA1	0.475262	0
772	PSMA8	0.475116	0
773	ADAP2	0.474714	0
774	SHISAL2A	0.474237	0
775	GPR84	0.473827	0
776	AKR1B1	0.473517	0
777	INTS6L	0.473281	0
778	MSN	0.471488	0
779	RNF166	0.471397	0
780	AOC1	0.471363	0
781	TMEM176B	0.471256	0
782	FCHO1	0.471129	0
783	DGKG	0.470798	0
784	APOL2	0.470662	0
785	ACSL4	0.470262	0
786	LPAR5	0.470089	0
787	IFIH1	0.46931	0
788	LILRA6	0.469307	0
789	CD300C	0.46921	0
790	UNC13D	0.469123	0
791	FMNL2	0.468912	0
792	FCRL4	0.468204	0
793	COL4A3	0.467974	0
794	OASL	0.467963	0
795	MOXD1	0.467944	0
796	TLR6	0.467103	0
797	SIRPD	0.467049	0
798	SIRPA	0.467021	0
799	ADCY7	0.466851	0
800	RSAD2	0.466288	0
801	TNFSF18	0.465978	0
802	PMCH	0.46579	0
803	NLRP1	0.465676	0
804	MATK	0.464783	0
805	DPYS	0.464758	0
806	PML	0.464031	0
807	GPR132	0.463285	0
808	PNMA3	0.463078	0
809	GLIPR1	0.462928	0
810	ICAM2	0.46233	0
811	ITGAM	0.461619	0
812	SLFN5	0.461092	0
813	HERC5	0.460901	0
814	SLC2A5	0.460785	0
815	RTP4	0.460719	0
816	PSMB8	0.460636	0
817	EMP3	0.460372	0
818	C10orf105	0.459867	0
819	SLC8A1	0.458064	0
820	PAQR8	0.457609	0
821	SIGLEC9	0.457575	0
822	ABI3BP	0.45739	0
823	FCGR2A	0.457363	0
824	OR52N4	0.457353	0
825	ARNTL2	0.457169	0
826	KYNU	0.45677	0
827	MEFV	0.456317	0
828	OAS2	0.455976	0
829	FOXN2	0.455843	0
830	EGFL6	0.45546	0
831	LRRC2	0.455052	0
832	SLC2A6	0.454773	0
833	MAN2B1	0.453594	0
834	MPP1	0.453534	0
835	RNF19B	0.453407	0
836	ITM2C	0.452666	0
837	ISL2	0.452002	0
838	PLSCR1	0.451845	0
839	RAB42	0.451664	0
840	DAPP1	0.451644	0
841	LY75	0.450209	0
842	TRIM21	0.449466	0
843	FXYD7	0.449264	0
844	LTK	0.449056	0
845	KIF19	0.448997	0
846	ADGRG3	0.448915	0
847	IGLL1	0.448366	0
848	NR4A3	0.44822	0
849	HLA-C	0.447554	0
850	CMPK2	0.447449	0
851	C1orf54	0.447377	0
852	KCNH4	0.447022	0
853	PLTP	0.44702	0
854	ITM2A	0.446976	0
855	C19orf84	0.446716	0
856	ZEB2	0.446384	0
857	LCNL1	0.446154	0
858	IL6R	0.445802	0
859	FPR1	0.445726	0
860	FOXA1	-0.445217	0
861	LIPG	0.444984	0
862	OPTN	0.444832	0
863	CDC42SE2	0.444745	0
864	PIWIL4	0.444342	0
865	EPHB6	0.444097	0
866	CSF2	0.444096	0
867	CCL3	0.443853	0
868	APOL4	0.443488	0
869	RSPO3	0.44303	0
870	BTNL8	0.443014	0
871	LGI2	0.442126	0
872	S1PR2	0.441907	0
873	ADGRE1	0.441193	0
874	SYT11	0.441153	0
875	ACY3	0.441104	0
876	RGL1	0.440155	0
877	DHRS9	0.440132	0
878	RELT	0.440103	0
879	CSTA	0.440001	0
880	MYBPC2	0.439647	0
881	CFH	0.439423	0
882	ZCCHC18	0.439395	0
883	NECAP2	0.43917	0
884	ADPRH	0.438241	0
885	FOLR2	0.437837	0
886	TSPAN33	0.437747	0
887	ACHE	0.43763	0
888	TLR2	0.436104	0
889	STARD4	0.434388	0
890	CLEC1B	0.434233	0
891	RASGRF1	0.433669	0
892	FDCSP	0.433068	0
893	FMNL3	0.432625	0
894	PLA2G4A	0.432486	0
895	CACNA1E	0.432165	0
896	NFKBIE	0.43215	0
897	GPBAR1	0.431576	0
898	EPHB2	0.431513	0
899	CCL21	0.431221	0
900	ARHGAP4	0.430919	0
901	PRAM1	0.430628	0
902	GYPC	0.430608	0
903	MZB1	0.430602	0
904	PAPLN	0.430133	0
905	PTK2B	0.430018	0
906	IFFO1	0.429937	0
907	XPNPEP2	0.429873	0
908	CLEC12B	0.429786	0
909	ALOX5	0.429245	0
910	HHLA2	0.429071	0
911	TLE4	0.42892	0
912	TKTL1	0.428183	0
913	STAC3	0.42816	0
914	MARCO	0.427959	0
915	PIP4K2A	0.427411	0
916	SH2B3	0.427257	0
917	RAB39A	0.426789	0
918	DOCK10	0.426701	0
919	GMIP	0.42639	0
920	GPR141	0.426342	0
921	UTS2B	0.426248	0
922	FCMR	0.426128	0
923	C12orf74	0.426119	0
924	PLEKHG7	0.426119	0
925	GRIP2	0.426097	0
926	GRIN3A	0.425916	0
927	SMCO4	0.425734	0
928	LAT	0.425121	0
929	ALDH1A1	0.424947	0
930	SEMA7A	0.424649	0
931	TRAPPC3L	0.424633	0
932	CD68	0.42401	0
933	GPNMB	0.423927	0
934	PBX4	0.42392	0
935	TTC7A	0.423555	0
936	HKDC1	0.422225	0
937	DNASE1L3	0.421789	0
938	TOR4A	0.421621	0
939	TTC8	-0.421088	0
940	IFNL1	0.420915	0
941	SP110	0.420242	0
942	CRLF2	0.419682	0
943	FAM92B	0.419656	0
944	RUNDC1	-0.418878	0
945	SLC18A1	0.418568	0
946	JSRP1	0.418343	0
947	ESR2	0.418337	0
948	CLEC1A	0.418149	0
949	PLEKHA2	0.41768	0
950	ARAP2	0.417499	0
951	BCL11A	0.417357	0
952	GALNT12	0.417248	0
953	REC8	0.417047	0
954	OSCAR	0.416826	0
955	PSAT1	0.416382	0
956	THSD4	-0.416361	0
957	CLIC5	0.416357	0
958	MSC	0.416308	0
959	B3GAT1	0.415327	0
960	PZP	0.414784	0
961	FLT3LG	0.414631	0
962	UBE2L6	0.414585	0
963	MAP3K14	0.414148	0
964	CCL20	0.414075	0
965	STK4	0.412903	0
966	FMO1	0.412618	0
967	SLC26A9	0.412075	0
968	GM2A	0.412016	0
969	RPS6KA3	0.412014	0
970	CCDC82	0.411476	0
971	CYLD	0.411198	0
972	ANKRD22	0.411147	0
973	TCTN1	-0.410966	0
974	SLC2A3	0.410885	0
975	LBR	0.410502	0
976	SP100	0.41021	0
977	CCL25	0.410069	0
978	APOE	0.409822	0
979	IFIT2	0.40935	0
980	TMEM176A	0.408941	0
981	ENAM	0.408886	0
982	CPNE8	0.408146	0
983	CD1A	0.407795	0
984	CHIT1	0.407773	0
985	ARPC2	0.407346	0
986	SLC22A3	0.406978	0
987	BIN1	0.406751	0
988	SELP	0.406497	0
989	TMC4	-0.405943	0
990	DPF3	0.405883	0
991	ZNF396	-0.405855	0
992	RAB7B	0.405245	0
993	CGAS	0.404844	0
994	GRAP	0.404806	0
995	OXER1	0.40429	0
996	ALOX5AP	0.403852	0
997	ADTRP	0.403639	0
998	ARHGAP31	0.403259	0
999	LBH	0.403169	0
1000	HAAO	0.402961	0
1001	P4HTM	-0.401595	0
1002	CSK	0.401444	0
1003	SPATC1	0.401131	0
1004	CEACAM3	0.400951	0
1005	MYO9B	0.400711	0
1006	B3GALT2	0.400609	0
1007	DENND3	0.400457	0
1008	SPNS3	0.400406	0
1009	NFE2L3	0.400068	0
1010	ZNF280B	0.400057	0
