# Supplementary material for: TIGIT-related transcriptome profile and its association with tumor immune microenvironment in breast cancer
Source: Biosci Rep. 2021 Mar 24;41(3):BSR20204340. doi: 10.1042/BSR20204340 (PMC7990089; doi:10.1042/BSR20204340)
Supplement: Supplementary Tables S1-S4 [file BSR-2020-4340_supp.zip › BSR-2020-4340_suppS3.xlsx]

## Sheet: Sheet1
Table S3 The immune-related positively correlated genes lists
TCGA positive correlated genes				METABRIC postively correlated genes
	gene	rho			gene	rho
rho11	ABCD2	0.692814		rho13	IL21R	0.490433
rho23	ACHE	0.43763		rho15	DOCK2	0.467778
rho29	ACSL4	0.470262		rho16	CD52	0.502893
rho39	ADA	0.478679		rho60	WAS	0.433088
rho52	ADAMDEC1	0.713091		rho72	RAC2	0.474794
rho98	AICDA	0.506389		rho84	IL2RA	0.427719
rho99	AIF1	0.636967		rho87	LCK	0.461348
rho190	APOC1	0.486853		rho97	IRF8	0.495795
rho193	APOE	0.409822		rho139	HLA-DRA	0.424716
rho195	APOL2	0.470662		rho143	TRAT1	0.511078
rho208	ARHGAP4	0.430919		rho178	IDO1	0.509119
rho229	ARRB2	0.493569		rho204	CD53	0.497267
rho236	ASGR2	0.553789		rho246	HLA-DMA	0.431658
rho262	B2M	0.650086		rho247	NUP62	0.40285
rho278	BANK1	0.704105		rho299	IFNG	0.502354
rho294	BCL11A	0.417357		rho303	TNFRSF4	0.438115
rho295	BCL11B	0.737058		rho351	CD79B	0.473343
rho297	BCL2A1	0.713992		rho372	HLA-DQA1	0.426314
rho303	BCL2L14	0.528018		rho397	CYBB	0.408033
rho326	BIN1	0.406751		rho425	IL15	0.404481
rho329	BIRC3	0.690539		rho451	CAMK1G	0.421158
rho337	BLK	0.675805		rho487	BCL11B	0.472505
rho379	BTK	0.735101		rho498	LTA	0.546097
rho380	BTLA	0.885493		rho499	HLA-E	0.443363
rho387	C1QA	0.648313		rho544	CD3G	0.544019
rho388	C1QB	0.648628		rho558	CXCL13	0.477468
rho390	C1QC	0.62409		rho609	CD27	0.494293
rho405	C1R	0.510788		rho610	TNFRSF17	0.407591
rho407	C1S	0.568149		rho625	GZMK	0.522854
rho408	C2	0.575816		rho699	RUNX3	0.474118
rho415	C3	0.566887		rho773	CD3D	0.559982
rho416	C3AR1	0.523909		rho775	AMICA1	0.451072
rho455	CARD11	0.753495		rho853	CD3E	0.46143
rho457	CARD16	0.656739		rho859	LILRB4	0.414854
rho458	CARD17	0.683968		rho885	GZMB	0.512437
rho460	CARD6	0.484805		rho897	PSMB9	0.453064
rho464	CASP1	0.641441		rho958	PSMB10	0.448593
rho465	CASP10	0.591251		rho962	CARD16	0.403035
rho469	CASP4	0.504205		rho971	CD48	0.507611
rho470	CASP5	0.538326		rho986	ICOS	0.562885
rho477	CASS4	0.622676		rho1051	GBP1	0.473076
rho494	CCL11	0.483976		rho1060	IL18BP	0.499773
rho495	CCL13	0.688427		rho1118	LPXN	0.499707
rho496	CCL17	0.605108		rho1146	GZMH	0.400195
rho497	CCL19	0.667524		rho1166	NKG7	0.513968
rho498	CCL2	0.583846		rho1179	ADAMDEC1	0.48998
rho499	CCL20	0.414075		rho1183	KLHL6	0.467529
rho500	CCL21	0.431221		rho1187	HLA-DOA	0.407773
rho501	CCL22	0.598549		rho1205	PLCG2	0.410399
rho503	CCL25	0.410069		rho1207	TIGIT	1
rho507	CCL3	0.443853		rho1220	TNFRSF1B	0.412538
rho509	CCL8	0.601716		rho1240	STAT1	0.45375
rho518	CCR1	0.60942		rho1317	LAG3	0.464816
rho520	CCR2	0.802669		rho1322	CYTIP	0.448552
rho522	CCR4	0.815141		rho1343	CD69	0.412515
rho523	CCR5	0.873717		rho1373	CD38	0.513567
rho524	CCR6	0.536999		rho1379	BTLA	0.502557
rho525	CCR7	0.815198		rho1415	VCAM1	0.412475
rho526	CCR8	0.777597		rho1431	C1QA	0.440459
rho528	CCRL2	0.507851		rho1488	INPP5D	0.412217
rho529	CD101	0.535686		rho1505	CD8A	0.522825
rho534	CD163	0.54163		rho1514	LY9	0.487835
rho539	CD180	0.620586		rho1577	TNFAIP3	0.478968
rho540	CD19	0.734928		rho1582	IL18R1	0.412587
rho541	CD1A	0.407795		rho1595	PLA2G7	0.418319
rho542	CD1B	0.656045		rho1621	GZMA	0.53539
rho543	CD1C	0.53946		rho1633	IL32	0.438833
rho544	CD1D	0.552852		rho1651	HLA-DOB	0.495736
rho545	CD1E	0.597352		rho1692	LAT	0.433402
rho546	CD2	0.938069		rho1700	PAG1	0.469147
rho548	CD200R1	0.736984		rho1733	NCR3	0.443897
rho551	CD209	0.504522		rho1738	CD37	0.444794
rho553	CD226	0.828385		rho1753	UBASH3A	0.485654
rho554	CD244	0.767019		rho1776	IGSF6	0.407781
rho555	CD247	0.904201		rho1814	ITGB2	0.431808
rho557	CD27	0.872623		rho1815	CXCR5	0.46726
rho558	CD274	0.701888		rho1817	IL7R	0.499161
rho560	CD28	0.76004		rho1849	CD79A	0.450401
rho563	CD300A	0.495927		rho1856	ITGB7	0.486516
rho564	CD300C	0.46921		rho1865	BANK1	0.418186
rho565	CD300E	0.495343		rho1882	THEMIS	0.431923
rho568	CD300LF	0.692851		rho1890	MAL	0.48357
rho572	CD33	0.548		rho1983	TNFAIP8	0.408013
rho575	CD37	0.785538		rho1986	CD72	0.445791
rho576	CD38	0.845052		rho1995	CD86	0.440327
rho577	CD3D	0.908767		rho2000	CD2	0.553478
rho578	CD3E	0.91901		rho2031	SLA2	0.486472
rho580	CD3G	0.912646		rho2040	STK4	0.422008
rho581	CD4	0.775653		rho2076	SLAMF7	0.412418
rho582	CD40	0.696496		rho2099	CXCR3	0.530794
rho583	CD40LG	0.810709		rho2120	IL10RA	0.473265
rho587	CD48	0.869796		rho2168	FASLG	0.428243
rho588	CD5	0.91235		rho2171	TRAF1	0.42361
rho589	CD52	0.817798		rho2178	MAP4K1	0.500947
rho590	CD53	0.819234		rho2213	VPREB3	0.418173
rho595	CD6	0.846401		rho2220	PRF1	0.506882
rho597	CD68	0.42401		rho2256	IGLL1	0.414195
rho598	CD69	0.724034		rho2280	ZAP70	0.477596
rho599	CD7	0.827112		rho2281	PLEK	0.5351
rho600	CD72	0.697341		rho2285	LCP2	0.424858
rho601	CD74	0.718702		rho2332	KLRG1	0.41079
rho602	CD79A	0.735415		rho2336	SEMA4D	0.432637
rho603	CD79B	0.665476		rho2363	TNFSF13B	0.467853
rho604	CD80	0.63074		rho2370	HLA-DMB	0.473172
rho607	CD83	0.633634		rho2397	CD5	0.493407
rho608	CD84	0.646678		rho2436	PRKCB	0.523346
rho609	CD86	0.706563		rho2459	HLA-F	0.470062
rho610	CD8A	0.852347		rho2509	LTB	0.519695
rho611	CD8B	0.783136		rho2511	HLA-B	0.407036
rho614	CD96	0.925356		rho2515	FPR3	0.425516
rho620	CDC42SE2	0.444745		rho2531	GNLY	0.477432
rho644	CDHR1	0.536293		rho2533	GIMAP5	0.447897
rho669	CEACAM21	0.612678		rho2553	CORO1A	0.493355
rho670	CEACAM3	0.400951		rho2557	CCR7	0.519049
rho671	CEACAM4	0.562846		rho2626	CXCL9	0.55472
rho688	CERKL	0.483166		rho2648	TNFRSF9	0.405031
rho695	CFH	0.439423		rho2701	SLAMF1	0.534821
rho703	CFLAR	0.487783		rho2789	C1QB	0.406049
rho704	CFP	0.517173		rho2797	SH2D1A	0.551114
rho721	CHST11	0.546894		rho2806	CCR2	0.413957
rho732	CIITA	0.754539		rho2845	FERMT3	0.456639
rho762	CLEC10A	0.655425		rho2857	NLRC5	0.449625
rho763	CLEC4A	0.675878		rho2895	PTPRC	0.434478
rho767	CLEC7A	0.657932		rho2901	LAIR2	0.439445
rho772	CLNK	0.802909		rho2903	PIM2	0.46556
rho784	CMKLR1	0.578507		rho2925	IRF1	0.493508
rho794	CNR2	0.708326		rho2946	CXCL10	0.487794
rho819	COL19A1	0.500054		rho2956	PDCD1	0.475173
rho830	COL4A3	0.467974		rho2981	CD247	0.556631
rho837	COL6A5	0.560725		rho2991	CD7	0.533527
rho849	CORO1A	0.743893		rho2992	ISG20	0.401888
rho851	COTL1	0.584859		rho3001	LCP1	0.487033
rho860	CR1	0.628721		rho3030	BTK	0.413003
rho861	CR1L	0.654133		rho3045	CTLA4	0.543167
rho862	CR2	0.587401		rho3053	PVRIG	0.532725
rho870	CRLF2	0.419682		rho3068	CD40	0.410201
rho874	CRTAM	0.853904		rho3071	UBD	0.477559
rho879	CSF1R	0.510179		rho3082	IL2RG	0.456611
rho880	CSF2	0.444096		rho3099	TLR8	0.467037
rho881	CSF2RA	0.615705		rho3128	IL18RAP	0.480518
rho882	CSF2RB	0.778307		rho3145	CXCR6	0.539792
rho895	CTLA4	0.90959		rho3170	CTSW	0.465208
rho907	CTSC	0.647914		rho3186	CD6	0.520627
rho915	CTSS	0.736671		rho3230	FCN1	0.425565
rho916	CTSW	0.794227		rho3262	CD4	0.401048
rho930	CXCL10	0.778066		rho3308	SELL	0.520485
rho931	CXCL11	0.779902		rho3332	CD97	0.444361
rho933	CXCL13	0.689579		rho3385	CASP1	0.422012
rho941	CXCL9	0.88671		rho3404	CCL19	0.41021
rho944	CXCR3	0.900101		rho3413	LRMP	0.45018
rho945	CXCR4	0.52009		rho3450	CD19	0.463732
rho946	CXCR5	0.694759		rho3451	BIRC3	0.401321
rho947	CXCR6	0.89346		rho3463	FGD2	0.438784
rho949	CYBB	0.670934		rho3475	STAT4	0.517864
rho961	CYTIP	0.751935		rho3476	EOMES	0.430234
rho969	DAPK1	0.493438		rho3487	PSTPIP1	0.470309
rho1053	DGKG	0.470798		rho3494	TAP1	0.460538
rho1080	DNASE1L3	0.421789		rho3570	ITK	0.553269
rho1089	DOCK10	0.426701
rho1090	DOCK11	0.544427
rho1091	DOCK2	0.771405
rho1097	DOCK8	0.563478
rho1138	EBI3	0.676547
rho1157	EGFL6	0.45546
rho1173	ELMO1	0.531257
rho1182	EMILIN2	0.525296
rho1189	EOMES	0.847943
rho1222	ESR2	0.418337
rho1223	ETS1	0.549902
rho1245	F5	0.654868
rho1268	FAS	0.510342
rho1269	FASLG	0.844555
rho1286	FCER1G	0.601227
rho1287	FCER2	0.607568
rho1289	FCGR1A	0.501845
rho1290	FCGR1B	0.477686
rho1291	FCGR2A	0.457363
rho1292	FCGR2B	0.515495
rho1293	FCGR3A	0.498584
rho1296	FCHO1	0.471129
rho1300	FCN1	0.683165
rho1303	FCRL1	0.705607
rho1304	FCRL2	0.709998
rho1305	FCRL3	0.881619
rho1306	FCRL4	0.468204
rho1307	FCRL5	0.719478
rho1308	FCRL6	0.737932
rho1309	FCRLA	0.741424
rho1315	FERMT3	0.720881
rho1322	FGD2	0.739368
rho1351	FLI1	0.615578
rho1358	FLT3LG	0.414631
rho1360	FLVCR2	0.55212
rho1361	FMO1	0.412618
rho1364	FNBP1	0.493388
rho1390	FOXP3	0.879799
rho1393	FPR1	0.445726
rho1394	FPR2	0.579303
rho1395	FPR3	0.654359
rho1413	FUT4	0.495276
rho1418	FYN	0.580879
rho1439	GBP1	0.776689
rho1440	GBP2	0.532361
rho1462	GIMAP5	0.682162
rho1483	GNLY	0.759892
rho1485	GP1BA	0.536518
rho1494	GPNMB	0.423927
rho1496	GPR183	0.70177
rho1497	GPR65	0.663402
rho1517	GYPC	0.430608
rho1519	GZMA	0.869372
rho1520	GZMB	0.83366
rho1521	GZMH	0.748199
rho1522	GZMK	0.853441
rho1523	GZMM	0.740523
rho1530	HAPLN3	0.607878
rho1534	HAVCR2	0.594813
rho1542	HCK	0.628138
rho1572	HLA-A	0.550435
rho1573	HLA-B	0.599825
rho1574	HLA-C	0.447554
rho1575	HLA-DMA	0.701841
rho1576	HLA-DMB	0.754534
rho1577	HLA-DOA	0.708701
rho1578	HLA-DOB	0.740458
rho1579	HLA-DPA1	0.693313
rho1580	HLA-DPB1	0.69543
rho1581	HLA-DQA1	0.762248
rho1582	HLA-DQA2	0.51718
rho1583	HLA-DQB1	0.648409
rho1584	HLA-DQB2	0.565026
rho1585	HLA-DRA	0.764672
rho1586	HLA-DRB1	0.689067
rho1587	HLA-DRB5	0.573826
rho1588	HLA-E	0.700087
rho1589	HLA-F	0.617923
rho1597	HMSD	0.541815
rho1644	ICAM1	0.515013
rho1645	ICAM2	0.46233
rho1646	ICAM3	0.843397
rho1650	ICOS	0.939413
rho1656	IDO1	0.832385
rho1658	IFI16	0.596841
rho1662	IFI30	0.554597
rho1664	IFI44	0.501964
rho1665	IFI44L	0.504882
rho1667	IFIH1	0.46931
rho1670	IFIT2	0.40935
rho1671	IFIT3	0.483233
rho1691	IFNAR2	0.535078
rho1694	IFNG	0.823873
rho1721	IGF2BP3	0.484171
rho1728	IGLL1	0.448366
rho1729	IGLL5	0.627733
rho1736	IGSF6	0.660647
rho1746	IKZF1	0.865801
rho1747	IL10	0.641448
rho1748	IL10RA	0.811916
rho1753	IL12B	0.812635
rho1754	IL12RB1	0.869957
rho1755	IL12RB2	0.634542
rho1759	IL15	0.63992
rho1760	IL15RA	0.676026
rho1761	IL16	0.711007
rho1773	IL18	0.551029
rho1774	IL18BP	0.791194
rho1775	IL18R1	0.696292
rho1776	IL18RAP	0.807482
rho1782	IL1R2	0.586904
rho1789	IL2	0.597122
rho1793	IL21	0.664232
rho1794	IL21R	0.815261
rho1797	IL22RA2	0.495933
rho1799	IL23R	0.529513
rho1802	IL26	0.542861
rho1805	IL2RA	0.831342
rho1806	IL2RB	0.839815
rho1807	IL2RG	0.927604
rho1811	IL32	0.650256
rho1821	IL4I1	0.6586
rho1826	IL6R	0.445802
rho1828	IL7	0.571463
rho1829	IL7R	0.791651
rho1831	IL9R	0.652359
rho1847	INPP5D	0.702584
rho1858	IRF1	0.678778
rho1863	IRF4	0.82156
rho1867	IRF8	0.776142
rho1887	ITGA4	0.499718
rho1893	ITGAD	0.496565
rho1895	ITGAL	0.680693
rho1896	ITGAM	0.461619
rho1898	ITGAX	0.60719
rho1902	ITGB2	0.672105
rho1908	ITGB7	0.73951
rho1911	ITIH1	0.504859
rho1913	ITK	0.912149
rho1926	JAK3	0.815675
rho1927	JAKMIP1	0.542149
rho1954	KIR2DL1	0.509727
rho1955	KIR2DL3	0.544564
rho1956	KIR2DL4	0.697624
rho1957	KIR3DL1	0.565335
rho1958	KIR3DL2	0.652443
rho1971	KLHL6	0.793473
rho1976	KLRC4	0.520519
rho1977	KLRF1	0.487927
rho1978	KLRG1	0.620488
rho1979	KLRK1	0.660699
rho1985	KYNU	0.45677
rho1988	LAG3	0.723377
rho1989	LAIR1	0.692644
rho1990	LAIR2	0.723991
rho2005	LAT	0.425121
rho2006	LAT2	0.520568
rho2008	LAX1	0.80834
rho2010	LCK	0.916993
rho2012	LCP1	0.637715
rho2013	LCP2	0.822596
rho2040	LILRA4	0.5954
rho2041	LILRA5	0.586811
rho2042	LILRA6	0.469307
rho2043	LILRB1	0.712085
rho2044	LILRB2	0.732499
rho2045	LILRB3	0.634755
rho2046	LILRB4	0.659426
rho2047	LILRB5	0.483468
rho2066	LPXN	0.768082
rho2075	LRMP	0.678403
rho2097	LSP1	0.538157
rho2098	LST1	0.649128
rho2099	LTA	0.908796
rho2100	LTB	0.74998
rho2107	LTK	0.449056
rho2120	LY75	0.450209
rho2121	LY86	0.475647
rho2122	LY9	0.867741
rho2123	LY96	0.594947
rho2138	MAL	0.734866
rho2156	MAP4K1	0.81828
rho2173	MARCO	0.427959
rho2240	MNDA	0.667731
rho2246	MPEG1	0.721114
rho2249	MPP1	0.453534
rho2258	MS4A1	0.758586
rho2265	MSN	0.471488
rho2286	MYBPC2	0.439647
rho2301	MZB1	0.430602
rho2313	NCF1	0.722984
rho2314	NCF2	0.62032
rho2319	NCR1	0.730694
rho2321	NCR3	0.803387
rho2331	NECAP2	0.43917
rho2347	NFAM1	0.555766
rho2351	NFATC2	0.479367
rho2358	NFE2L3	0.400068
rho2365	NFKBIE	0.43215
rho2381	NKG7	0.845367
rho2395	NLRC3	0.734766
rho2396	NLRC4	0.579439
rho2397	NLRC5	0.76829
rho2398	NLRP1	0.465676
rho2401	NLRP3	0.514402
rho2480	OSCAR	0.416826
rho2488	P2RX1	0.583094
rho2490	P2RX7	0.512349
rho2502	PAG1	0.571971
rho2510	PARVG	0.688176
rho2521	PBX4	0.42392
rho2591	PDCD1	0.850719
rho2594	PDCD1LG2	0.781707
rho2605	PDE3B	0.512306
rho2649	PIK3CG	0.61281
rho2652	PIM1	0.485913
rho2653	PIM2	0.662979
rho2660	PIWIL4	0.444342
rho2675	PLA2G4A	0.432486
rho2677	PLA2G7	0.60643
rho2689	PLEK	0.82224
rho2699	PLSCR1	0.451845
rho2703	PML	0.464031
rho2752	PPP2R2B	0.57499
rho2755	PRAM1	0.430628
rho2764	PRF1	0.856121
rho2783	PRKCB	0.854956
rho2789	PRKCQ	0.8137
rho2823	PSMA8	0.475116
rho2825	PSMB10	0.488915
rho2832	PSMB8	0.460636
rho2833	PSMB9	0.687057
rho2863	PSTPIP1	0.768226
rho2864	PTAFR	0.665003
rho2866	PTCRA	0.555826
rho2868	PTGDR	0.551553
rho2870	PTGDS	0.571038
rho2874	PTGER4	0.623019
rho2888	PTK2B	0.430018
rho2891	PTPN22	0.792268
rho2893	PTPRC	0.845949
rho2938	RAC2	0.657826
rho2961	RASGRF1	0.433669
rho2981	RELT	0.440103
rho3006	RIN3	0.480024
rho3038	RPS6KA3	0.412014
rho3062	RUNX3	0.720209
rho3113	SELE	0.487393
rho3114	SELL	0.78998
rho3115	SELP	0.406497
rho3116	SELPLG	0.696932
rho3127	SEMA4D	0.595171
rho3132	SEMA7A	0.424649
rho3137	2021-09-06	0.510546
rho3145	SERPINB9	0.697237
rho3150	SERPING1	0.527171
rho3166	SH2D1A	0.926281
rho3172	SH3KBP1	0.514221
rho3182	SIGLEC1	0.526161
rho3183	SIGLEC10	0.652814
rho3186	SIGLEC14	0.499893
rho3189	SIGLEC7	0.561902
rho3191	SIGLEC9	0.457575
rho3196	SIRPA	0.467021
rho3197	SIRPG	0.950706
rho3199	SIT1	0.892712
rho3208	SLA2	0.919391
rho3209	SLAMF1	0.908967
rho3210	SLAMF7	0.852683
rho3221	SLC1A3	0.491779
rho3236	SLFN11	0.53413
rho3238	SLFN12L	0.843604
rho3240	SLFN14	0.606964
rho3241	SLFN5	0.461092
rho3286	SOCS1	0.645128
rho3293	SOD2	0.512721
rho3306	SP100	0.41021
rho3319	SPI1	0.622542
rho3320	SPIB	0.768077
rho3323	SPN	0.828375
rho3334	SRGN	0.73218
rho3348	STAT1	0.613674
rho3349	STAT2	0.486043
rho3351	STAT4	0.820886
rho3358	STK17A	0.536302
rho3359	STK17B	0.559877
rho3363	STK4	0.412903
rho3382	SYK	0.478206
rho3398	TAGAP	0.783533
rho3402	TAP1	0.648529
rho3403	TAP2	0.645209
rho3416	TBX21	0.878752
rho3422	TCF7	0.524955
rho3426	TCL1A	0.753189
rho3451	TGM2	0.477032
rho3460	THEMIS	0.834199
rho3461	THEMIS2	0.659357
rho3477	TIGIT	1
rho3478	TIMD4	0.576433
rho3486	TKTL1	0.428183
rho3490	TLR1	0.491882
rho3491	TLR10	0.64716
rho3492	TLR2	0.436104
rho3494	TLR4	0.489854
rho3496	TLR6	0.467103
rho3497	TLR7	0.479321
rho3498	TLR8	0.726931
rho3512	TMIGD2	0.670926
rho3518	TNFAIP3	0.711797
rho3520	TNFAIP8	0.654178
rho3522	TNFAIP8L2	0.655857
rho3531	TNFRSF13B	0.657387
rho3532	TNFRSF13C	0.574261
rho3534	TNFRSF17	0.638953
rho3538	TNFRSF1B	0.764251
rho3541	TNFRSF4	0.483747
rho3543	TNFRSF8	0.762054
rho3544	TNFRSF9	0.858726
rho3550	TNFSF13B	0.754436
rho3551	TNFSF14	0.809696
rho3553	TNFSF18	0.465978
rho3555	TNFSF8	0.624436
rho3560	TNIP3	0.783089
rho3575	TOX	0.780208
rho3591	TRAF1	0.707609
rho3603	TRAT1	0.887542
rho3607	TREML2	0.703454
rho3617	TRIM69	0.567652
rho3643	TXK	0.627466
rho3651	TYROBP	0.546775
rho3653	UBASH3A	0.897676
rho3654	UBD	0.723055
rho3681	UNC13D	0.469123
rho3699	VAV1	0.63973
rho3702	VCAM1	0.65299
rho3714	VNN1	0.493615
rho3716	VPREB3	0.580651
rho3730	WAS	0.75902
rho3740	WNT1	0.481624
rho3741	WNT10A	0.711887
rho3759	XAF1	0.507542
rho3760	XCL1	0.773476
rho3761	XCL2	0.788296
rho3762	XCR1	0.742438
rho3765	XIRP1	0.620857
rho3788	ZAP70	0.82764
rho3789	ZBP1	0.741641
rho3791	ZBTB32	0.541772
rho3798	ZEB2	0.446384
