# Supplementary material for: TIGIT-related transcriptome profile and its association with tumor immune microenvironment in breast cancer
Source: Biosci Rep. 2021 Mar 24;41(3):BSR20204340. doi: 10.1042/BSR20204340 (PMC7990089; doi:10.1042/BSR20204340)
Supplement: Supplementary Tables S1-S4 [file BSR-2020-4340_supp.zip › BSR-2020-4340_suppS4.xlsx]

## Sheet: Table S3
Table S4 Seven clusters of 104 genes defined as metagenes.
HCK	IgG	Interferon	LCK	MHC_I	MHC_II	STAT1
C1QB	IGSF8	IFIT1	CD2	HLA-E	HLA-DRB1	TAP1
C1QA	ISLR2	IFIT3	GZMK	HLA-H	HLA-DRB5	STAT1
AIF1	IGSF21	IFI44L	GZMA	HLA-B	HLA-DRB3	CXCL10
LST1	IGSF1	OAS3	CD3D	HLA-J	HLA-DPA1	CXCL11
DOCK2	IGSF22	MX1	CD53	HLA-F	HLA-DRA	GBP1
LAPTM5	IGDCC3	RSAD2	LCK	HLA-G	HLA-DQA1	CXCL9
TYROBP	IGHD	IFI44	ARHGAP15	HLA-A	HLA-DQA2
MS4A4A	IGSF11	OAS2	CCL5	HLA-C	HLA-DMA
MS4A6A	IGSF5	OAS1	GMFG	HLA-L	HLA-DOA
CD163	IGSF6		SELL		HLA-DRB4
ITGB2			STAT4		HLA-DMB
SLC7A7			SAMSN1		HLA-DQB1
LAIR1			RAC2		HLA-DPB1
HCK			HCLS1		HLA-DQB2
TFEC			CCR7		CD74
IFI30			PIK3CD		PTPRC
MNDA			CORO1A		HLA-DOB
FCER1G			CD48		HLA-DPB2
RNASE6			IL2RG
SLCO2B1			SH2D1A
CCR1			SLAMF1
			IL7R
			INPP5D
			KLRK1
			FGL2
			IRF8
			SELPLG
			IL10RA
			SLA
			CCR2
			CSF2RB
